# Supplementary material for: Coconut Shell-Derived Activated Carbons: Preparation, Physicochemical Properties, and Dye Removal from Water
Source: Molecules. 2026 Jan 12;31(2):263. doi: 10.3390/molecules31020263 (PMC12844380; doi:10.3390/molecules31020263)
Supplement: Supplementary file 1 [file molecules-31-00263-s001.zip]

Archive with 1 entries (1 files):
- molecules-4044718-supplementary.pdf
